# Supplementary material for: Understanding the interaction among enablers of quality enhancement of higher business education in Pakistan
Source: PLoS One. 2022 May 26;17(5):e0267919. doi: 10.1371/journal.pone.0267919 (PMC9135224; doi:10.1371/journal.pone.0267919)
Supplement: S1 Data — (XLSX) [file pone.0267919.s001.xlsx]

## Sheet: Education
	1	2	3	4	5	6	7	8	9	10	11	12	13	14	15	16	17	18	19	20	21	22	23	24	25	26	27	28	29	30	31	32	33	34	35	36	37	38	39	40	41	42	43	44	45	46	47	48	49
1	V	V	O	A	A	V	A	O	O	O	O	V	V	O	V	O	O	A	A	V	A	A	A	A	A	A	O	A	A	A	V	A	O	O	O	O	O	O	O	O	O	O	O	V	O	V	O	O	X
2	V	V	X	V	V	V	A	O	V	V	O	V	V	X	X	O	A	A	A	V	A	V	O	V	V	A	V	V	V	V	V	V	O	A	O	O	V	O	O	V	V	O	V	V	V	V	O	V	V
3	A	O	O	O	X	X	X	O	O	O	O	X	O	O	V	V	A	O	O	O	V	V	X	X	X	X	O	X	O	X	V	V	O	O	X	X	X	O	O	O	O	O	O	O	O	O	O	O	O
4	V	X	O	V	A	V	O	O	O	A	A	A	A	X	A	X	O	O	X	A	A	O	A	X	O	O	V	V	V	X	X	X	X	A	O	A	A	A	O	O	O	V	O	V	A	V	V	V	O
5	A	V	O	V	A	A	A	A	V	V	O	X	O	O	A	O	O	V	A	X	V	O	A	X	O	O	V	V	V	X	O	X	X	A	O	A	V	A	O	O	O	V	O	V	V	V	V	V	O
6	V	X	O	V	A	V	O	O	O	A	A	A	A	X	A	X	O	O	X	A	A	O	A	X	O	O	V	V	V	X	X	X	X	A	O	A	A	A	O	O	O	V	O	V	A	V	V	V	O
7	V	X	O	V	A	V	O	O	O	A	A	A	A	X	A	X	O	O	X	A	A	O	A	X	O	O	V	V	V	X	X	X	X	A	O	A	A	A	O	O	O	V	O	V	A	V	V	V	O
8	V	X	O	V	A	V	O	O	O	A	A	A	A	X	A	X	O	O	X	A	A	O	A	X	O	O	V	V	V	X	X	X	X	A	O	A	A	A	O	O	O	V	O	V	A	V	V	V	O
9	V	X	O	V	A	V	O	O	O	A	A	A	A	X	A	X	O	O	X	A	A	O	A	X	O	O	V	V	V	X	X	X	X	A	O	A	A	A	O	O	O	V	O	V	A	V	V	V	O
10	V	V	X	V	V	V	A	O	V	V	O	V	V	X	X	O	A	A	A	V	A	V	O	V	V	A	V	V	V	V	V	V	O	A	O	O	V	O	O	V	V	O	V	V	V	V	O	V	V
11	O	O	O	A	V	O	O	O	A	O	O	O	O	O	O	O	O	O	O	V	O	O	O	V	A	V	O	O	O	V	A	V	V	X	O	V	A	V	O	O	O	V	A	V	V	O	O	V	X
12	V	V	O	V	O	V	V	O	V	O	O	V	V	V	V	X	A	O	X	X	X	A	V	X	X	X	V	X	X	X	V	A	A	O	O	O	O	O	O	O	O	O	O	O	O	O	O	O	X
13	V	V	X	V	V	V	A	O	V	V	O	V	V	X	X	O	A	A	A	V	A	V	O	V	V	A	V	V	V	V	V	V	O	A	O	O	V	O	O	V	V	O	V	V	V	V	O	V	V
14	A	O	A	O	A	A	O	A	V	A	A	A	O	O	O	A	A	A	O	O	O	V	V	V	V	V	A	A	O	O	V	A	A	A	A	A	O	V	A	A	A	V	O	V	A	V	O	V	O
15	V	V	A	V	A	V	A	V	V	V	V	V	V	V	V	V	V	V	V	O	A	V	A	A	A	A	A	A	A	V	V	V	A	V	V	V	V	V	V	O	O	V	O	V	V	V	V	V	V
16	V	V	V	O	V	O	X	X	O	X	X	V	V	X	V	X	V	V	A	X	X	X	X	X	A	V	X	V	A	X	V	X	A	O	X	O	X	A	O	O	A	V	O	V	A	V	O	O	A
A	3	0	2	2	9	2	6	2	1	6	6	6	5	0	6	1	6	5	6	5	10	2	8	2	4	5	2	3	3	1	1	3	4	10	1	7	6	7	1	1	2	0	1	0	7	0	0	0	1
O	1	3	10	3	1	2	7	12	8	4	8	1	4	5	2	6	8	8	3	3	2	7	4	0	6	6	3	1	3	1	1	0	5	4	12	6	3	6	14	12	11	6	12	2	3	3	9	4	8
V	12	8	1	11	5	11	1	1	7	5	1	7	7	2	5	2	2	3	1	5	2	6	2	5	4	3	10	10	9	5	9	6	1	1	1	2	5	3	1	3	3	10	3	14	6	13	7	12	4
X	0	5	3	0	1	1	2	1	0	1	1	2	0	9	3	7	0	0	6	3	2	1	2	9	2	2	1	2	1	9	5	7	6	1	2	1	2	0	0	0	0	0	0	0	0	0	0	0	3
	V	V	O	V	A	V	O	O	O	A	O	V	V	X	A	X	O	O	A	A	A	O	A	X	O	O	V	V	V	X	V	X	X	A	O	A	A	A	O	O	O	V	O	V	A	V	O	V	O
	16	16	16	16	16	16	16	16	16	16	16	16	16	16	16	16	16	16	16	16	16	16	16	16	16	16	16	16	16	16	16	16	16	16	16	16	16	16	16	16	16	16	16	16	16	16	16	16	16
	Initial Reachability Matrix
	1	2	3	4	5	6	7	8	9	10	11	12	13	14	15	16	17	18
1	1	1	1	0	1	0	1	0	0	0	0	0	1	1	1	0	1	0
2	0	1	0	0	0	0	0	0	1	0	0	1	1	1	1	1	1	1
3	0	0	1	0	0	0	0	0	0	0	0	1	0	1	0	1	0	1
4	0	1	1	1	0	1	0	0	1	1	1	1	0	1	1	1	1	0
5	0	1	0	0	1	0	1	1	0	0	1	1	1	0	1	0	1	0
6	1	1	1	1	1	1	0	1	0	0	1	0	0	1	1	1	1	0
7	0	0	1	1	0	0	1	1	1	0	1	0	0	0	1	0	0	1
8	0	1	1	0	0	0	0	1	0	0	0	1	1	0	0	1	0	1
9	0	1	0	1	0	1	0	0	1	0	1	0	0	0	0	0	1	0
10	0	0	0	0	0	0	0	0	0	1	1	1	0	0	0	0	0	0
11	1	0	0	1	0	0	0	0	1	1	1	1	1	0	1	1	1	0
12	0	0	0	0	0	0	0	0	0	0	0	1	0	0	0	0	0	0
13	0	0	0	1	0	1	1	1	1	1	0	0	1	1	0	1	0	0
14	0	0	0	0	0	0	1	1	1	0	1	1	0	1	0	1	1	1
15	1	1	1	0	0	0	0	0	1	0	0	1	0	0	1	1	1	0
16	1	0	0	0	0	0	0	0	0	0	0	0	1	0	0	1	0	1
17	1	1	0	1	0	1	0	0	0	1	1	0	0	0	1	1	1	0
18	0	1	0	0	1	0	0	0	0	0	0	1	0	0	0	1	0	1
	Final Reachability Matrix
	1	2	3	4	5	6	7	8	9	10	11	12	13	14	15	16	17	18
1	1	1	1	1*	1	1*	1	1*	1*	1*	1*	1*	1	1	1	1*	1	1*
2	1*	1	1*	1*	1*	1*	1*	1*	1	1*	1*	1	1	1	1	1	1	1
3	1*	1*	1	0	1*	0	1*	1*	1*	0	1*	1	1*	1	0	1	1*	1
4	1*	1	1	1	1*	1	1*	1*	1	1	1	1	1*	1	1	1	1	1*
5	1*	1	1*	1*	1	1*	1	1	1*	1*	1	1	1	1*	1	1*	1	1*
6	1	1	1	1	1	1	0	1	1*	1*	1	1*	1*	1	1	1	1	1*
7	1*	1*	1	1	1*	1*	1	1	1	1*	1	1*	1*	1*	1	1*	1*	1
8	1*	1	1	1*	1*	1*	1*	1	1*	1*	0	1	1	1*	1*	1	1*	1
9	1*	1	1*	1	1*	1	0	1*	1	1*	1	1*	1*	1*	1*	1*	1	1*
10	1*	0	0	1*	0	0	0	0	1*	1	1	1	1*	0	1*	1*	1*	0
11	1	1*	1*	1	1*	1*	1*	1*	1	1	1	1	1	1*	1	1	1	1*
12	0	0	0	0	0	0	0	0	0	0	0	1	0	0	0	0	0	0
13	1*	1*	1*	1	1*	1	1	1	1	1	1*	1*	1	1	1*	1	1*	1*
14	1*	1*	1*	1*	1*	1*	1	1	1	1*	1	1	1*	1	1*	1	1	1
15	1	1	1	1*	1*	1*	1*	0	1	1*	1*	1	1*	1*	1	1	1	1*
16	1	1*	1*	1*	1*	1*	1*	1*	1*	1*	0	1*	1	1*	1*	1	1*	1
17	1	1	1*	1	1*	1	1*	1*	1*	1	1	1*	1*	1*	1	1	1	1*
18	1*	1	0	0	1	0	1*	1*	1*	0	1*	1	1*	1*	1*	1	1*	1
[truncated: 104 more columns]
